# Supplementary material for: Influence of microRNAs and Long Non-Coding RNAs in Cancer Chemoresistance
Source: Genes (Basel). 2017 Mar 3;8(3):95. doi: 10.3390/genes8030095 (PMC5368699; doi:10.3390/genes8030095)
Supplement: Supplementary file 1 [file genes-08-00095-s001.zip]

Archive with 5 entries (4 files):
- TableS1 mirna chemores study hits.xlsx
- __MACOSX/
- __MACOSX/._Fig 1 mirna chemores study hits.xlsx
- TableS2 lncrna chemores study hits.xlsx
- __MACOSX/._Fig 2 lncrna chemores study hits.xlsx
