# Supplementary material for: Influence of microRNAs and Long Non-Coding RNAs in Cancer Chemoresistance
Source: Genes (Basel). 2017 Mar 3;8(3):95. doi: 10.3390/genes8030095 (PMC5368699; doi:10.3390/genes8030095)
Supplement: Supplementary file 1 [file genes-08-00095-s001.zip › TableS1 mirna chemores study hits.xlsx]

## Sheet: Sheet1
miRNA (miRBase v.21 annotation)												CANCER MODEL
	Bladder	Breast	Cervical	Chondrosarcoma	Colon	Colorectal	Endometrial	Ewing Sarcoma	Gallbladder	Gastric	Glioblastoma	Glioma	Head/Neck	Hepatocellular	Leukaemia	Liposarcoma	Lung	B-cell Lymphoma	Nasopharyngeal	Oesophageal	Oral	Osteosarcoma	Ovarian	Pancreatic	Prostate	Renal			Study References / chemoresistance miRNA
has-let-7a-5p		1												1	1									1					4
has-let-7b-5p											1															1			2
has-let-7c-5p	1																1									1			3
has-let-7e-5p																							1						1
has-let-7i-5p	1																												1
hsa-miR-7-5p																	2												2
hsa-miR-9-5p	1										1												1						3
hsa-miR-10b-5p													1
hsa-miR-15b-5p										1							1												2
hsa-miR-16-5p										2															1				3
hsa-miR-17-3p															1
hsa-miR-17-5p															1
hsa-miR-19b-3p					1																								1
hsa-miR-20a-5p										1	1				1														3
hsa-miR-21-3p																							1						1
hsa-miR-21-5p		2			2						2			1	1		1		1	1			2	1					14
hsa-miR-22-3p																						1							1
hsa-miR-23a-3p						1															1		1						3
hsa-miR-23b-3p										1																			1
hsa-miR-23c																									1				1
hsa-miR-24-3p																	2												2
hsa-miR-25-3p		1							1																				2
hsa-miR-26a-5p														1															1
hsa-miR-26b-5p														1			1												2
hsa-miR-27a-3p										1							1			1			1						4
hsa-miR-27b-3p																							1						1
hsa-miR-29a-3p		2																											2
hsa-miR-29b-3p																							1						1
hsa-miR-29b-1																						1							1
hsa-miR-30a-3p		1																											1
hsa-miR-30a-5p		1																					1						2
hsa-miR-30c-5p		1															1												2
hsa-miR-31-3p																								1					1
hsa-miR-31-5p																							2						2
hsa-miR-32-5p																									1				1
hsa-miR-33a-5p																						1		1					2
hsa-miR-34a-5p	1	1			1	1				1															1				6
hsa-miR-34c-5p										1							1					1							3
hsa-miR-96-5p						1											1												2
hsa-miR-99a-5p																								1					1
hsa-miR-100-5p	1	2		1													1							1					6
hsa-miR-101-3p														2								1		1					4
hsa-miR-103a-3p																	1												1
hsa-miR-106a-5p														1									2						3
hsa-miR-107																	1												1
hsa-miR-122-5p					1									1															2
hsa-miR-124-3p												1																	1
hsa-miR-125a-5p			1		1									1															3
hsa-miR-125b-5p		1			1			1			1			2				1						1					8
hsa-miR-128-3p																							1						1
hsa-miR-129-2-3p		1																											1
hsa-miR-130a-3p																		1					1						2
hsa-miR-135a-5p														1															1
hsa-miR-135b-5p														1	1														2
hsa-miR-136-5p												2											1						3
hsa-miR-138-5p	1										1						1							1					4
hsa-miR-139-5p		1				1																							2
hsa-miR-141-3p		1												1											1				3
hsa-miR-143-3p																1						1							2
hsa-miR-145-5p		1							1					2		1							1						6
hsa-miR-146a-5p																	1												1
hsa-miR-146b-5p	1																												1
hsa-miR-148a-3p																									1				1
hsa-miR-148b-3p																	1												1
hsa-miR-149-5p		1																					1						2
hsa-miR-152-3p																							1						1
hsa-miR-155-5p		1																											1
hsa-miR-181a-5p			1												2						1								4
hsa-miR-181b-5p		1								1	1				1									1					5
hsa-miR-181c-5p															1														1
hsa-miR-182-5p														1									1						2
hsa-miR-186-5p																							1						1
hsa-miR-192-5p																	1												1
hsa-miR-193a-3p	4																			1									5
hsa-miR-193a-5p								1														1							2
hsa-miR-196b-5p					1																								1
hsa-miR-197-3p																	1												1
hsa-miR-199a-5p														1									1						2
hsa-miR-199b-5p														1									1						2
hsa-miR-200a-3p												1											1						2
hsa-miR-200b-3p										1							2												3
hsa-miR-200c-3p		2								1							1							1		1			6
hsa-miR-203a-3p						1					1						1												3
hsa-miR-204-5p						1																							1
hsa-miR-205-5p						1											2							1					4
hsa-miR-210-3p											1													1					2
hsa-miR-212-3p															1														1
hsa-miR-214-3p																				1			1						2
hsa-miR-215-5p					1									1								1							3
hsa-miR-217																							1						1
hsa-miR-218-5p						1	1										1												3
hsa-miR-221-3p		2															2			1				1					6
hsa-miR-222-3p		4															2												6
hsa-miR-223-3p		1			1																								2
hsa-miR-224-5p																	1						1						2
hsa-miR-296-5p														1															1
hsa-miR-299-3p																	1												1
hsa-miR-301a-3p																						1							1
hsa-miR-302a-3p		1																											1
hsa-miR-302b-3p		1																											1
hsa-miR-302c-3p		1																											1
hsa-miR-302d-3p		1																											1
hsa-miR-320a		1																											1
hsa-miR-326		1																											1
hsa-miR-328-3p		1																											1
hsa-miR-330-3p																								1					1
hsa-miR-373-3p						1																							1
hsa-miR-374a-5p																							1						1
hsa-miR-375										1																			1
hsa-miR-377-3p																		1											1
has-378a-3p																	1												1
hsa-miR-379-5p														1															1
hsa-miR-381-3p																									1				1
hsa-miR-382-5p																						1							1
hsa-miR-409-3p					1																								1
hsa-miR-424-5p																							1						1
hsa-miR-425-5p						1																							1
hsa-miR-429						1				1															1				3
hsa-miR-433-3p																							1						1
hsa-miR-451a		1															1												2
hsa-miR-452-5p		1																											1
hsa-miR-484		1																					1						2
hsa-miR-485-3p															1														1
hsa-miR-488-3p																									1				1
hsa-miR-489-3p		1																											1
hsa-miR-494-3p					1												1							1					3
hsa-miR-497-5p		1								1																			2
hsa-miR-503-5p																							1						1
hsa-miR-506-3p																							1	1					2
hsa-miR-512-3p														1															1
hsa-miR-519c-3p					1	1																							2
hsa-miR-520g-3p						1																							1
hsa-miR-551a																	1												1
hsa-miR-587						1																							1
hsa-miR-591																							1						1
hsa-miR-606																									1				1
hsa-miR-634																			1										1
hsa-miR-642a-5p																							1						1
hsa-miR-650																	1												1
hsa-miR-663a		1																											1
hsa-miR-708-5p																										1			1
hsa-miR-760		1																											1
hsa-miR-770-5p																							1						1
hsa-miR-873-5p											1																		1
hsa-miR-940																	1												1
hsa-miR-1244																	1												1
hsa-miR-1246																								1					1
hsa-miR-1284										1																			1
hsa-miR-1290	1																												1
hsa-miR-1307-3p																							1						1
hsa-miR-1914-3p						1																							1
hsa-miR-1915-3p						1																							1
hsa-miR-3176																									1				1
hsa-miR-3654																									1				1
hsa-miR-3673																									1				1
hsa-miR-3915																									1				1
hsa-miR-4299					1																								1
hsa-miR-5004-5p																									1				1
Total chemoresistance miRNAs involved/cancer model	12	43	2	1	14	16	1	2	2	15	11	4		23	12	2	40	3	2	5	2	10	38	18	15	4
Data from Table 1 and Garofalo and Croce, 2013 (REF !)
