# Supplementary material for: Influence of microRNAs and Long Non-Coding RNAs in Cancer Chemoresistance
Source: Genes (Basel). 2017 Mar 3;8(3):95. doi: 10.3390/genes8030095 (PMC5368699; doi:10.3390/genes8030095)
Supplement: Supplementary file 1 [file genes-08-00095-s001.zip › TableS2 lncrna chemores study hits.xlsx]

## Sheet: Sheet1
lncRNA (LNCipedia annotation)								CANCER MODEL
	Bladder	Breast	Colon	Colorectal	Gastric	Hepatocellular	Lung	Nasopharyngeal	Oesophageal	Osteosarcoma	Ovarian	Pancreatic	Prostate			Study References / chemoresistance lncRNA
(LINC00969)							1									1
(lnc-SRCIN1-1)								1								1
(NR_024549)					1											1
BCYRN1											1	1				2
FOXC2-AS1										2						2
GAS5		1					1						1			3
HOTAIR							1				1					2
LINC-ROR						1		1								2
LINC00152			1													1
LINC00161										1						1
lnc-ALG13-7		1														1
lnc-BSPH1-1/2			1													1
lnc-DGKA-1		1														1
lnc-POU5F1B-8		1														1
lnc-RP11-677O4.1.1-7		1														1
lnc-TMEM75-3							1									1
Lnc-TP53BP1-1		1														1
lnc-TRAF3IP3-3					1											1
lnc-TXNDC2-7		1														1
lncRNA-AL589182		1														1
MALAT1												1				1
MEG3							1									1
PVT1					1							1				2
SLC25A25-AS1				1												1
TUG1									1							1
UCA1	1	1									1					3
XIST		1														1
Total chemoresistance lncRNAs involved/cancer model	1	10	2	1	3	1	5	2	1	3	3	3	1
